# Supplementary material for: m6A genotypes and prognostic signature for assessing the prognosis of patients with acute myeloid leukemia
Source: BMC Med Genomics. 2023 Aug 18;16:191. doi: 10.1186/s12920-023-01629-1 (PMC10436408; doi:10.1186/s12920-023-01629-1)
Supplement: Supplementary file 5 — Additional file 5. [file 12920_2023_1629_MOESM5_ESM.xlsx]

## Sheet: PCR
NRIP1										NRIP1				NRIP1
GM12878			THP1			U937				GM12878	THP1	U937		GM12878	THP1	U937
16.84	28.83	11.99	16.14	26.09	9.95	16.3	25.76	9.46		0	-2.04	-2.53		1	4.11246	5.77572
16.05	28.05	12	16.22	25.87	9.65	16.7	26.77	10.07		0.01	-2.34	-1.92		0.993092	5.06303	3.78423
16.45	28.79	12.34	16.82	26.41	9.59	16.2	26.04	9.84		0.35	-2.4	-2.15		0.784584	5.27803	4.43828
ACSL1										ACSL1				ACSL1
GM12878			THP1			U937				GM12878	THP1	U937		GM12878	THP1	U937
15.9	29.18	13.28	15.7	25.51	9.81	15.02	25.42	10.4		0	-3.47	-2.88		1	11.0809	7.3615
15.33	28.63	13.3	15.8	26.26	10.46	15.29	26.06	10.77		0.02	-2.82	-2.51		0.986233	7.06162	5.6962
15.89	29.19	13.3	15.12	26.22	11.1	14.43	25.47	11.04		0.02	-2.18	-2.24		0.986233	4.53154	4.72397
METTL7B										METTL7B				METTL7B
GM12878			THP1			U937				GM12878	THP1	U937		GM12878	THP1	U937
20.32	26.26	5.94	20.7	24.23	3.53	20.02	23.56	3.54		0	-2.41	-2.4		1	5.31474	5.27803
20.31	26.47	6.16	20.57	24.08	3.51	20.47	23.77	3.3		0.22	-2.43	-2.64		0.858565	5.38893	6.23332
20.58	26.61	6.03	20.35	23.78	3.43	20.27	24.11	3.84		0.09	-2.51	-2.1		0.939523	5.6962	4.28709
OGT										OGT				OGT
GM12878			THP1			U937				GM12878	THP1	U937		GM12878	THP1	U937
20.97	22.74	1.77	20.7	20.85	0.15	20.51	20.07	-0.44		0	-1.62	-2.21		1	3.07375	4.62675
20.54	23.51	2.97	20.28	19.56	-0.72	20.92	19.78	-1.14		1.2	-2.49	-2.91		0.435275	5.61778	7.51618
20.3	22.81	2.51	20.32	20.25	-0.07	20.96	19.95	-1.01		0.74	-1.84	-2.78		0.598739	3.5801	6.86852
CD83										CD83				CD83
GM12878			THP1			U937				GM12878	THP1	U937		GM12878	THP1	U937
16.99	24.11	7.12	16.49	27.15	10.66	16.88	27.11	10.23		0	3.54	3.11		1	0.0859714	0.115824
16.05	24.37	8.32	16.9	26.7	9.8	16.98	26.79	9.81		1.2	2.68	2.69		0.435275	0.156041	0.154963
16.65	24.12	7.47	16.25	26.44	10.19	16.87	27.44	10.57		0.35	3.07	3.45		0.784584	0.11908	0.0915054
C4orf48										C4orf48				C4orf48
GM12878			THP1			U937				GM12878	THP1	U937		GM12878	THP1	U937
12.7	22.5	9.8	12.68	24.59	11.91	12.86	24.44	11.58		0	2.11	1.78		1	0.231647	0.291183
12.79	22.77	9.98	12.15	25.16	13.01	12.63	23.45	10.82		0.18	3.21	1.02		0.882703	0.108067	0.493116
12.72	22.65	9.93	12.53	24.11	11.58	12.27	24.49	12.22		0.13	1.78	2.42		0.913831	0.291183	0.186856

## Sheet: CCK8
THP1								THP1
	si NC			si CD83					si NC			si METTL7B
0	0.139	0.177	0.123	0.133	0.182	0.133		0	0.148	0.171	0.124	0.177	0.135	0.129
12	0.459	0.519	0.438	0.667	0.647	0.594		12	0.497	0.511	0.479	0.401	0.439	0.332
24	0.865	0.914	0.833	1.198	1.223	1.194		24	0.874	0.973	0.907	0.773	0.823	0.783
U937								U937
	si NC			si CD83					si NC			si METTL7B
0	0.139	0.144	0.168	0.125	0.177	0.141		0	0.131	0.175	0.159	0.183	0.155	0.153
12	0.582	0.579	0.604	0.658	0.658	0.567		12	0.555	0.653	0.589	0.413	0.477	0.446
24	0.912	0.918	0.959	1.213	1.15	1.097		24	0.987	1.001	0.971	0.723	0.857	0.783
